# Supplementary material for: Unraveling the Effects of Epigallocatechin-3-gallate on Hepatocellular Carcinoma Cells: A Comparative Analysis of Monolayer vs Multicellular Tumor Spheroids
Source: ACS Omega. 2025 Jul 31;10(31):34238–53. doi: 10.1021/acsomega.5c00839 (PMC12355261; doi:10.1021/acsomega.5c00839)
Supplement: Supplementary file 1 [file ao5c00839_si_001.xlsx]

## Sheet: TitlePage
Unraveling the effects of epigallocatechin-3-gallate on hepatocellular carcinoma cells: a comparative analysis of monolayer vs. multicellular tumor spheroids
Mariana dos Reis Simpronio†
Ana Rita Thomazela Machado†
Patrick Santos†
Diego Luis Ribeiro‡
Lusânia Maria Greggi Antunes†
Alexandre Ferro Aissa†*
†Department of Clinical Analysis, Toxicology and Food Sciences, School of Pharmaceutical Sciences of Ribeirão Preto, University of São Paulo - USP, Ribeirão Preto, SP, Brazil.
‡Department of Genetics, Ribeirão Preto Medical School, University of São Paulo - USP, Ribeirão Preto, SP, Brazil
*Corresponding author: Alexandre Ferro Aissa
Present Address for AFA: e-mail: aissa@unifesp.br
Genetics Division, Department of Morphology and Genetics, Universidade Federal de São Paulo, Botucatu St. 740, Vila Clementino, 04023-062, São Paulo, SP, Brazil.

## Sheet: MatrixFrompHeatmap
Cluster	Cell line	Cell Source Type	Cell Lineage/Type	Growth/Morphology	Tissue	Disease Detailed	Disease	Experiment	TRIB3	NVL	DEGS1	CNIH4	FBXO28	WDR26	KDM3A	THAP11	SNAP25	DDX42	GPATCH8	ST7	BACE2	SOX4	LGALS8	CERK	CXCR4	HERC6	HOMER2	PPP2R5E	EIF5	CHIC2	TSPAN4	SLC11A2	COPS7A	CCDC86	S100A8	TNIP1	CKAP4	HIF1A	CDC25B	MMP2	SHC1	LAP3	CHAC1	XIST	IKBKB	MAL	VAV3	SERPINA3	HES1
Cluster1	HME1	hTERT-immortalized	Epithelial	Epithelial-like	Breast; Epithelium; Mammary gland	Normal	Normal	LJP008_HME1_24H:J01	2.4831	-0.7035	1.1186	-0.1651	-0.1091	0.1134	3.6733	0.0169	10	6.8745	9.004	10	6.2227	6.9665	6.5981	5.6272	10	9.295	10	0.0702	0.7158	2.6308	2.0144	-0.4119	-1.5568	-2.6142	0.1592	3.1711	0.3981	-3.917	-0.1026	-0.9217	1.5841	-0.8982	2.284	4.3982	0.8942	-0.2729	0.0768	0.6196	-0.1453
Cluster1	HCC515	Primary	NA	Adherent	Lung	Non-Small Cell Lung Cancer (Adenocarcinoma)	Cancer	LJP008_HCC515_24H:J01	-3.96219	-1.07002	0.978163	0.580305	-0.2398	0.764126	-1.09822	-0.185498	-1.27688	0.888699	1.30499	1.16283	0.464693	1.71269	-0.287392	-1.78676	-1.28696	-0.0470204	-1.18062	-1.12762	1.06183	0.845081	0.921657	-0.756232	1.10288	-0.36974	-2.2905	-0.190932	0.20216	0.130035	1.15467	-1.82529	-2.47989	-1.06053	-2.0157	-0.89464	-0.914972	0.112255	0.41194	1.05816	-1.3672
Cluster1	HEPG2	Primary	Epithelial	Adherent	Liver	Hepatocellular Carcinoma	Cancer	LJP008_HEPG2_24H:J01	-2.7772	-2.00645	0.03375	-0.54995	-1.00205	-1.0589	0.8668	1.5804	-0.17755	0.389	1.1512	0.65755	-0.8006	0.46675	-0.74605	-0.58155	-0.629	-0.7359	-0.61545	-1.13815	0.23285	-0.2022	0.5833	3.70725	0.68655	0.81165	-1.0123	-0.2642	0.33725	-2.42285	1.26055	-1.6126	1.43295	-0.0426	-1.8766	-0.45265	-0.9848	-0.0486	0.99595	1.4694	0.09315
Cluster1	SKL.C	Primary	Adherent	Spindle-shaped; elongated (non-differentiated)	Skeletal Muscle Myoblasts	Normal	Normal	LJP008_SKL.C_24H:J01	-0.3154	-1.3222	0.3997	-0.5056	-1.6803	-1.1986	0.5483	0.9936	-0.0547	0.995	0.8479	0.7735	-0.1859	0.2033	0.7253	-0.5844	0.4198	-0.9076	-1.0868	-7.391	-10	-10	-10	-10	-10	-8.8384	0.0606	1.2099	0	0	1.1006	0.6712	4.295	-0.763	-0.8465	0.4366	-0.7084	-0.008	-0.3122	0.1001	-0.0608
Cluster1	HUVEC.A	Primary	Endothelial	Adherent, cobblestone-like	Umbilical vein; vascular endothelium	Normal	Normal	LJP008_HUVEC.A_24H:J01	-0.2892	-0.854	0.0753	0.1391	0.1712	0.18915	0.29845	1.6038	-0.2043	-0.7598	0.2357	0.24775	0.7435	1.3247	-0.1121	0.6379	-0.45245	-0.02575	-0.49625	-0.6187	-0.1397	1.2582	0.1627	0.3598	-0.93245	-0.19475	-0.6081	-0.35975	-0.02025	-0.5931	0.1566	-0.59395	-2.0779	-0.71365	-0.95615	0.16515	-0.3312	0.42255	0.2684	0	0.9975
Cluster1	MCF7	Metastasis	Epithelial	Adherent	Breast	Invasive Breast Carcinoma	Cancer	CPC012_MCF7_24H:BRD-K55591206-001-07-4:10	-0.592828	0.165865	0.796879	-0.572358	-0.336411	0.00784137	-1.66651	0.289392	-0.283426	0.867086	0.0503573	0.398257	1.23704	-0.442989	-0.0901742	-0.297477	-0.375195	2.21342	0.146925	0.121286	0.0450566	-0.222024	0.504978	-1.34227	-0.379777	-3.45664	-0.671479	0.46345	-0.264324	0.0958292	-0.0455143	1.0505	-0.99696	-0.328116	-0.692962	-0.757729	-0.474865	-0.256464	0.708623	0.185033	0.838284
Cluster1	HUVEC	Primary	Endothelial	Adherent, cobblestone-like	Umbilical vein; vascular endothelium	Normal	Normal	LJP008_HUVEC_24H:J01	-1.48455	-0.656225	0.187675	-0.35663	-0.86806	0.334071	1.097	0.963349	-0.985558	4.13644	1.06254	1.05312	1.203	0.470418	0.480107	0.0316264	0.390576	2.37092	1.37425	0.156762	0.0982234	-0.890499	-0.758806	0.870444	-0.821974	-0.338335	-0.915848	-1.27341	-2.42037	0.584269	-0.327885	-1.63591	0.942238	0.387817	0.424219	0.267041	0.921074	0	0.0718938	0	0.748896
Cluster1	FIBRNPC	iPS-derived neural progenitor	NA	NA	Neural tissue	Normal	Normal	NMH002_FIBRNPC_24H:BRD-K55591206-001-11-6:10	-1.92242	-1.19084	0.408992	0.201475	-0.897472	-0.832913	-0.171659	-1.23532	-0.605545	0.609175	0.661773	0.114782	1.25635	1.04922	-0.495446	0.156611	-0.973778	0.538693	0.290858	-0.690414	-0.431889	-0.856393	0.862336	-0.715071	0.725522	0.112574	-0.631481	1.11991	0	-0.753044	1.05536	0.461337	-0.150224	-0.698607	-2.6788	-0.656375	-0.359313	0	0.03659	-0.0181249	-0.806092
Cluster1	NEU	Terminally differentiated neuron	NA	NA	Neural tissue	Normal	Normal	NMH002_NEU_24H:BRD-K55591206-001-11-6:10	-5.46435	-0.000501504	1.47794	0.161112	-0.48468	-0.534697	-0.290122	-1.77409	0.0350591	-0.329632	0.286093	-0.37392	-0.501655	0.000901657	-1.10959	-0.369081	0.870392	-0.348643	1.64327	0.63102	0.162919	0.284206	0.305175	0.15077	-0.493008	-0.0549425	-0.537381	1.43027	0	0.434154	0.634618	-1.40124	-0.0803575	-0.75836	-0.949862	-0.653646	-0.0208268	0	-0.642186	0.332953	0.133224
Cluster1	YAPC	Metastasis	Epithelial	Adherent	Pancreas	Pancreatic Adenocarcinoma	Cancer	LJP008_YAPC_24H:J01	-1.2905	-1.4624	-0.52825	-0.93485	-0.99745	-1.53265	-0.9452	0.7191	-0.348	1.33035	0.6606	1.2523	0.34205	0.49325	0.09645	-0.22855	-0.69135	0.6248	-0.3367	0.0744	0.75715	0.6983	1.47485	-0.3649	0.45155	0.29045	-0.05265	0.36205	0.1608	2.91355	0.41495	-0.7034	-0.16805	-0.33765	-0.6127	0	-0.79575	-0.24885	-1.334	0	0.7824
Cluster1	VCAP	Metastasis	Epithelial	Adherent	Prostate	Prostate Adenocarcinoma	Cancer	CPC012_VCAP_24H:BRD-K55591206-001-07-4:10	-0.295227	-0.0590949	0.976745	-0.074335	0.137783	-1.22926	-0.709372	-0.117601	-0.518247	0.283261	-0.269237	0.774462	-0.314641	0.433899	-1.6382	-1.29987	-1.37967	0.838023	0.775246	-0.512897	-1.23908	-1.21453	-0.915862	-0.304922	0.367989	-1.65313	0.377145	0.184534	-0.762463	0.0895342	0.600422	-3.68261	-0.391702	-2.87785	-0.445697	-3.27824	0.912674	0	-0.331423	1.84265	-0.2147
Cluster1	ASC	Primary	Adherent	Stem cell-like; fibroblast-like	Adipose tissue; Stem cells; Adipocyte precursor cells	Normal	Normal	LJP008_ASC_24H:J01	-1.28595	-0.6294	1.0431	-0.20295	0.35445	0.11225	-0.39765	0.4937	-0.4037	0.32695	0.71175	0.8776	0.1865	0.3897	-0.21425	-1.24325	-0.8588	-1.05395	-0.23665	-0.15385	-2.67295	0.35505	-0.437	1.1001	0.55645	-1.4695	0.2614	-0.04175	-0.2217	0.5282	0.07855	-0.9294	-0.10825	-0.28455	-0.6801	-0.3441	0.19145	0	0.73935	0.08495	0.0351
Cluster1	A375	Primary	Epithelial	Adherent	Skin	Cutaneous Melanoma	Cancer	LJP008_A375_24H:J01	-0.9147	-1.3859	0.6876	-0.9461	-0.7343	-0.8153	-0.6267	0.6745	9.1755	0.955	0.1331	0.5527	0.0502	0.3348	-1.0115	-0.5583	-0.3243	0.0685	0.24	-0.6056	0.5348	0.1243	0.5144	0.6313	-0.0654	1.1941	-0.9832	-0.3659	-0.42	-0.0894	0.7516	-0.699	0.1819	2.0847	2.6451	-0.8453	-0.5441	0.3703	0.1505	-0.0744	-0.995
Cluster1	PC3	Metastasis	Epithelial	Adherent	Prostate	Prostate Adenocarcinoma	Cancer	LJP008_PC3_24H:J01	-0.6265	-0.0878	-0.153	-0.3172	-0.22355	-0.01465	-0.117	0.915	-0.45715	-0.189	0.85185	0.7845	-0.14225	0.991	-0.5624	-1.2055	-0.9177	-0.19785	0.2637	-1.22605	0.4974	0.0194	0.13265	-0.654	0.5318	0.80525	-10	-5.81015	-4.2037	-6.2721	-4.78845	-1.5698	0.6659	-0.306	-0.64665	-0.59385	-0.67105	-0.8948	-0.1806	-0.7962	0.653
Cluster1	NPC	iPS-derived neural progenitor	NA	NA	Neural tissue	Normal	Normal	CPC012_NPC_24H:BRD-K55591206-001-07-4:10	-3.76327	-1.31407	0.309583	0.215147	-1.01799	0.753799	-0.560606	1.76241	-0.555372	0.703497	0.39909	0.333816	-0.747995	0.39201	-1.08025	-0.495139	-0.5306	-0.393372	-0.234782	0.0297713	0.783365	-1.13664	0.206151	0.497648	-0.23049	-0.836407	-0.816566	-0.161033	-1.38363	-1.57251	1.17751	-0.917254	-0.552404	0.529663	-1.26311	-0.718538	0.238637	0	-0.411915	0.843784	0.175122
Cluster1	HA1E	Immortalized	Epithelial	NA	Kidney	Normal	Normal	LJP008_HA1E_24H:J01	-0.68535	-2.0426	-0.88325	-0.5415	-0.9748	-0.9957	-1.83615	-0.22785	-0.78065	1.44225	0.29995	0.4141	-0.2237	-0.0425	-0.0401	2.01935	0.45705	1.93355	-0.2632	0.524	0.009	-0.53155	0.7844	-0.3832	0.8547	0.8827	-1.0958	1.1006	0.0871	-0.34425	-0.6162	-0.0655	0.9787	1.57575	2.7637	-0.0268	-0.2463	-0.66105	-0.5403	0.3714	0.00224999
Cluster2	SHSY5Y	Metastasis	Epithelial	Adherent and suspension	Peripheral Nervous System	Neuroblastoma	Cancer	LJP008_SHSY5Y_24H:J01	2.33805	1.07815	-1.6303	0.28765	0.79225	1.60275	-0.724	-1.58535	0.0234	-1.6824	-1.08265	-0.5561	0.44975	-2.23485	2.2395	-0.5721	-2.4724	-0.8651	0.89655	-0.8569	-1.87155	0.166	-2.6164	1.24805	1.3887	2.38525	1.8026	-0.36235	0.74085	-1.72395	-0.61525	0.9449	1.22955	2.32755	2.73505	2.48595	2.652	-0.42765	0.20845	0	0.8972
Cluster2	A549	Primary	Epithelial	Adherent; epithelial; DT = 22 hrs	Lung	Non-Small Cell Lung Cancer (Adenocarcinoma)	Cancer	CPC012_A549_24H:BRD-K55591206-001-07-4:10	0.0876	0.81705	0.0755	-0.0363	0.80605	0.3559	-1.11955	0.6597	0.2572	-0.11825	-0.87755	0.19025	0.1176	0.41525	-0.3199	-0.2157	-0.6423	-0.5834	-1.04995	-0.15005	-5.3793	0.4577	-0.91225	1.16515	1.15475	0.02495	0.3354	-1.3136	0.33725	-0.9731	-4.7271	-0.26425	-0.29905	-0.06795	-0.26215	0	1.22245	0	0.50285	1.16015	0.2492
Cluster2	PHH	Primary human hepatocyte	NA	NA	Liver	Normal	Normal	CPC012_PHH_24H:BRD-K55591206-001-07-4:10	0.592291	0.643708	-0.155744	0.223129	1.3657	0.749965	-0.426063	0.41909	1.98308	-0.275865	0.351644	-0.31085	0.70212	1.35191	1.07287	0.512582	0.0527642	0.287915	0.345368	-0.0170496	-1.09576	-0.305633	-0.708136	1.22336	0.655191	-0.0617895	0.129114	-2.92809	0.735619	-0.0203968	-0.419264	-0.284107	0.862948	-2.86612	-0.155701	-0.00753987	1.04185	0	1.12131	0.989104	0.264947
Cluster2	A549	Primary	Epithelial	Adherent; epithelial; DT = 22 hrs	Lung	Non-Small Cell Lung Cancer (Adenocarcinoma)	Cancer	CPC011_A549_24H:BRD-K55591206-001-10-8:10	0.695543	0.543941	0.583797	0.69249	1.2232	0.692397	0.185065	-1.19351	0.456645	-0.146588	0.214477	-0.98736	-0.260481	-2.15645	1.02268	-0.15962	1.03008	1.84568	-0.118203	-0.239368	-0.142427	-1.06811	-3.53509	-0.119557	0.347737	0.229705	0.948974	-0.00284328	0.417359	0.733723	-0.685393	0.954079	0.435923	0.488204	0.429734	0	1.98155	1.08884	1.83311	1.09724	0.684913
Cluster2	HELA	Primary	Epithelial	Adherent	Cervix	Cervical Adenocarcinoma	Cancer	LJP008_HELA_24H:J01	0.82356	1.4805	-0.404859	0.344969	0.0874256	0.966159	-0.869282	-1.79116	-0.401052	-0.50264	0.097122	-0.1907	0.29501	-0.51888	1.29614	0.582002	-0.224193	0.457587	1.58319	1.74152	-0.872209	-0.412825	0.838631	-0.312531	-0.961316	0.107932	0.868299	0.439119	-0.359171	0.41618	0.777871	1.61891	0.528098	0.240033	1.00804	0.205225	0.334531	-0.474264	-0.119477	0	0.658051
Cluster2	HEK293	Immortalized	Epithelial-like	Adherent, polygonal	Kidney (embryonic)	Normal	Normal	LJP008_HEK293_24H:J01	1.76545	1.6592	0.44875	0.7595	1.14905	1.6852	-0.5219	-0.80275	0.345	0.61995	-0.78025	-0.3066	-0.2954	-0.000499994	1.1723	2.0477	-0.3877	-0.7706	1.0625	0.49905	-0.99635	-0.1204	-0.31055	-1.31175	0.48345	1.87645	-0.41295	2.3109	0.40225	-0.18175	-0.0257	1.72815	1.92025	1.47715	1.19475	0.4447	-0.30965	-0.21555	-0.58405	0	1.40075
Cluster2	MCF7	Metastasis	Epithelial	Adherent	Breast	Invasive Breast Carcinoma	Cancer	LJP008_MCF7_24H:J01	0.49575	-0.03975	0.34875	0.266	0.4345	0.39265	0.8504	-0.7401	0.7183	-0.52255	0.25635	0.451	0.20015	-0.4905	0.56825	0.59155	0.8649	-0.44055	-0.41295	-0.0054	-0.49065	-0.23165	-0.5724	-0.33345	-0.58	-2.9857	0.6485	0.42135	0.1442	-0.1502	-0.72685	0.5406	-2.4983	-0.57265	-0.2551	1.177	0.93515	0.18985	-0.55435	-1.4225	-0.0644
Cluster2	MCF7	Metastasis	Epithelial	Adherent	Breast	Invasive Breast Carcinoma	Cancer	CPC011_MCF7_24H:BRD-K55591206-001-10-8:10	0.2314	-0.4676	1.5374	0.11805	-0.26745	-0.5244	1.80065	0.02495	1.5718	-0.00415	0.6268	0.1131	-0.50355	0.34865	0.2455	0.541	0.5411	-0.576	-0.47845	1.93845	-0.13075	1.2812	-0.76625	-1.2615	0.14655	0.1053	-0.71915	0.8206	0.46935	1.60815	-0.55665	0.8106	2.3177	0.67965	0.82965	0.7219	1.0184	-0.0347	2.5516	0.45945	-0.32815
Cluster2	HT29	Primary	Epithelial	Adherent	Colorectal	Colorectal Adenocarcinoma	Cancer	LJP008_HT29_24H:J01	0.9024	1.0983	0.9979	0.3169	1.3012	-0.1378	0.6477	-0.2591	1.3395	-0.8906	-1.134	0.134	-1.9407	0	0.6618	0.8645	1.3926	-0.1807	0.9366	0.6508	-0.5766	-0.1085	-0.7944	5.6038	-1.4928	0.5917	-4.4685	-2.2494	-1.2442	0.9535	-1.3439	0.3896	-1.9913	0	0.8447	0.7003	1.3792	-0.2163	-0.0963	-0.0802	-0.0272
Cluster2	MCF10A	Non-Cancerous	Epithelial	Epithelial-like	Breast; Mammary gland	Fibrocystic Disease	Fibrocystic Disease	LJP008_MCF10A_24H:J01	-10	-10	-6.1972	-6.2152	-5.0579	-2.8599	-7.2554	-10	-0.1893	0.4105	-0.0518	-0.3453	-0.3122	-2.1914	-0.3567	1.8241	-1.4633	0.5419	0.201	-3.0481	-0.7028	0.315	1.2645	-1.1257	1.2162	1.7187	0	1.1553	-0.5597	0.6871	1.5002	0.1759	0.8707	0.691	1.45	0.6565	0.3741	0.3324	0.1926	1.4036	0.3597
Cluster2	MDAMB231	Metastasis	Epithelial	Adherent	Breast	Invasive Breast Carcinoma	Cancer	LJP008_MDAMB231_24H:J01	-0.1431	0.5066	0.9497	-0.5021	2.3397	0.9018	0.4673	1.5804	0.1977	0.5063	0.9123	0.088	-0.654	0.2123	2.4218	1.4576	-0.1124	0.2903	1.0459	-1.0002	0.4894	-0.5437	0.696	1.0189	0.3594	-0.4999	0.5489	-1.2118	0.8056	0.6104	1.3351	-0.8434	0.3694	0.7477	0.2819	0	0.032	-0.8048	-0.219	0	0.8096
Cluster3	PC3	Metastasis	Epithelial	Adherent	Prostate	Prostate Adenocarcinoma	Cancer	POL001_PC3_24H:J07	0.627277	0.715176	-0.0429743	-0.0803559	-0.152496	0.290786	-3.90618	-0.799157	-0.0159815	0.318255	0.117406	0.593178	-0.103284	0.0208047	0.0596304	-0.483619	-0.471343	0.4075	-0.665593	0.874435	0.652126	-0.352594	-0.220536	0.129104	0.357766	0.402544	0.115137	-0.559013	0.0572409	0.835721	0.236018	-0.719086	-0.32653	-0.880551	-0.00985309	-0.377377	-0.622181	0.106345	1.02278	1.16062	-0.00136046
Cluster3	JURKAT	T lymphoblast	T lymphocyte	Lymphoblast	Peripheral blood	Acute T cell leukemia	Cancer	POL001_JURKAT_24H:J07	-0.711717	-4.49563	-0.920338	-0.315024	-0.517025	-0.773523	-0.0366926	-0.066233	0.0724946	0.301303	0.903724	0.458127	0.236538	-0.969189	-0.456584	-0.90224	0.222533	0.493221	-0.245861	-1.03937	-0.197986	-0.774289	-0.219494	-0.41644	0.613445	0.45039	0.549591	-0.49747	-1.06512	-0.302222	0.0182318	-0.443846	-0.149679	-0.0337969	-0.223294	-0.29707	-0.234804	-0.735203	-0.113151	-0.356289	-0.540076
Cluster3	HEPG2	Primary	Epithelial	Adherent	Liver	Hepatocellular Carcinoma	Cancer	POL001_HEPG2_24H:J07	-4.47608	-1.46067	-0.791964	-0.783176	-1.08874	-1.66995	0.171871	0.375236	0.260037	0.206505	-0.263654	0.0347214	0.0746791	-0.0985324	-0.00844951	0.940275	0.374813	-0.668955	-0.702973	-0.966647	0.219553	-0.240353	-0.134488	0.0269737	0.117716	0.151783	1.1584	-0.623991	-0.229333	-0.479617	0.45443	-0.0336158	-0.311637	0.214851	-1.08849	-0.538295	-0.382357	1.03799	0.535387	-0.153027	-1.04553
Cluster3	HT29	Primary	Epithelial	Adherent	Colorectal	Colorectal Adenocarcinoma	Cancer	POL001_HT29_24H:J07	0.152641	-0.945549	-0.727886	-0.890037	-0.712922	-0.616741	0.293803	0.51431	-0.912172	0.790341	0.535954	0.712274	0.507467	0.278028	-0.42523	-0.851149	0.0053481	-0.795223	-0.169201	-3.47721	0.227493	-0.426104	-0.187446	0.287567	0.0744337	0.0486893	-0.44981	0.650833	-1.04061	-0.770711	1.03758	-1.23985	-1.16187	-0.731824	0.231972	-0.822276	-0.0694536	0.211447	0.696146	0.962363	0.461941
Cluster3	ASC.C	Primary	Adherent	Stem cell-like; fibroblast-like	Adipose tissue; Stem cells; Adipocyte precursor cells	Normal	Normal	LJP008_ASC.C_24H:J01	0.3912	-0.369	-0.209	0.12415	0.1698	0.4322	0.21145	0.88005	0.66765	-0.2273	0.73885	-0.9304	-0.93315	-0.1992	-0.4545	-1.3912	-1.09995	-0.84	-0.9191	-1.0995	0.7385	-0.2077	-0.05205	1.26305	0.57435	-0.1289	0.5907	-0.8957	-0.70665	-0.7416	0.115	0.37645	-0.46305	-0.1133	-0.16275	2.29545	-0.986	-0.40725	0.162	0.6101	0.7998
Cluster3	SKL	Primary	Adherent	Spindle-shaped; elongated (non-differentiated)	Skeletal Muscle Myoblasts	Normal	Normal	LJP008_SKL_24H:J01	-0.407986	0.0608626	-0.487618	-0.970224	-0.151715	0.165298	0.869366	0.00568059	-0.660814	0.501147	2.85133	-1.50059	1.06589	0.769936	-1.1125	-1.06928	-0.0524348	-0.316211	-0.0200849	-0.605807	0.880635	0.608524	0.689742	-0.106778	-0.92548	-4.48994	0.214024	-0.123929	0.2724	0.785475	1.78733	0.412455	-0.695066	0.179276	0.114766	-0.150998	0.296063	-0.0721137	-0.360251	0.204959	1.87712
Cluster3	SKB (SKBR3)	Metastasis	Epithelial	Epithelial-like	Breast; Mammary gland	Adenocarcinoma	Cancer	CPC012_SKB_24H:BRD-K55591206-001-07-4:10	-2.15007	-0.233262	0.0722671	0.312681	-0.504346	0.759298	1.14276	0.12135	5.16495	0.101844	0.437199	1.8869	0.153755	0.370759	-0.314147	-0.787714	0.0881961	0.0466434	-0.221108	0.344613	0.467588	0.0417413	-0.555611	-0.0663799	0.184448	0.0942257	-0.00164506	-0.711503	-0.0685096	-1.06502	0.406476	-5.67008	-2.31361	0.117347	-0.862585	-0.269956	-0.416453	0.438817	-0.202084	0.492612	0.23758
Cluster3	NEU	Terminally differentiated neuron	NA	NA	Neural tissue	Normal	Normal	CPC012_NEU_24H:BRD-K55591206-001-07-4:10	-3.33153	-3.33243	0.0894	0.1913	0.182167	-0.0465333	-0.272767	-0.2457	0.7081	0.249267	-0.517467	0.301133	0.8043	-0.9488	-0.397033	0.0545667	-1.96607	-0.285833	0.6104	0.2221	-1.56943	0.218	-0.183933	0.524833	0.2601	-0.925967	-0.8845	0.294633	-0.4664	-1.16423	-0.329633	-0.159	-0.317067	-0.0205333	-1.01007	0.0709333	-0.0659667	3.256	0.104733	0.177367	-0.175033
Cluster3	A549	Primary	Epithelial	Adherent; epithelial; DT = 22 hrs	Lung	Non-Small Cell Lung Cancer (Adenocarcinoma)	Cancer	LJP008_A549_24H:J01	-0.419	0.195	0.47725	0.10755	0.4906	0.32525	-0.1505	0.7912	0.1832	0.3779	0.078	-0.52785	0.07395	-1.8128	-0.66195	0.2072	-0.2273	-0.10375	-0.61115	0.20755	-0.78085	0.09695	0.99335	-1.19215	-0.1115	-0.3568	0.17725	0.2203	0.5046	0.07915	-0.3107	0.17635	-0.3621	1.2978	0.28385	-0.44395	-0.2039	-0.67975	0.0972	0.2778	-0.0542
Cluster3	NPC	iPS-derived neural progenitor	NA	NA	Neural tissue	Normal	Normal	NMH002_NPC_24H:BRD-K55591206-001-11-6:10	-0.0114955	-0.0915496	0.416152	0.408608	0.225117	-0.226288	0.349228	-0.361782	-0.245788	0.886858	0.0042157	0.10955	-0.538952	0.3458	0.875096	-0.18029	0.840265	-0.194063	0.0093745	-0.0763972	-0.762614	-1.18069	-1.0408	2.49476	0.940211	0.0565152	-0.134198	0.100106	0	0.56902	-0.105391	-0.205073	0.510643	-0.637055	-0.368281	3.13789	0.287388	0	-0.389243	1.35778	0.0450338
Cluster3	NPC	iPS-derived neural progenitor	NA	NA	Neural tissue	Normal	Normal	LJP008_NPC_24H:J01	2.69393	0.373904	-0.746152	0.298442	-0.332495	-0.487648	0.503177	0.416285	-0.767585	1.84713	-0.681763	-0.0658782	-1.68403	0.303788	-0.452972	-0.461405	0.22393	-0.239992	-0.0883494	0.469568	-1.17794	-0.066926	-2.9639	3.27387	-0.539952	1.35247	-0.638599	0.456077	-0.0268589	-2.53084	-3.23803	1.00221	0.199058	0.210222	0.558648	0.255022	-0.977329	0.0163218	0.718635	0.0757237	2.73414
Cluster3	NEU	Terminally differentiated neuron	NA	NA	Neural tissue	Normal	Normal	LJP008_NEU_24H:J01	-0.34825	-0.00035	0.45935	-1.5901	-0.391	-0.53845	1.4496	-0.1768	0.38815	0.3709	0.38775	0.00989997	-0.63115	-0.9291	2.01635	2.8072	-0.1235	0.25485	-0.6615	-0.4326	-0.0719	0.8991	-0.1826	1.54975	0.29605	0.0445	-0.77705	0.62325	0	0.3157	0.37325	0.2224	-1.0818	-0.07595	-2.50795	0.06685	-0.3811	-0.13935	0.78575	0.4886	-0.26265
Cluster3	NPC.TAK	iPS-derived neural progenitor	NA	NA	Neural tissue	Normal	Normal	LJP008_NPC.TAK_24H:J01	-0.580382	-0.718818	-0.518629	-0.327629	0.408484	0.153009	0.612499	-3.78994	-0.604626	0.473181	-0.0981415	0.181208	2.81293	1.61365	-0.168306	0.841983	-0.0626769	-0.62158	-1.03579	-0.130908	-0.145386	-0.542118	-2.72396	1.3973	2.86415	-0.0853472	0.0275758	-0.0467248	0.0698097	-0.495393	-2.7796	-0.865396	-0.444174	-0.782368	0.582194	-0.123405	0.193008	-0.162757	3.12154	1.24288	2.65595
Cluster3	NPC.CAS9	iPS-derived neural progenitor	NA	NA	Neural tissue	Normal	Normal	LJP008_NPC.CAS9_24H:J01	0.531671	-0.476326	-0.771576	-0.366538	-0.0240865	-0.681495	-3.21351	1.55974	-1.18638	0.55845	0.375581	0.439181	0.15881	0.395806	-0.692463	-0.0482586	0.538928	-0.648927	-0.495273	0.477964	-0.417216	0.116312	0.484417	1.77739	-0.442898	-0.188034	-0.744247	-0.215516	-0.808436	-0.447852	1.14573	-0.344719	-0.0597938	-2.98778	-1.36919	-0.492718	0.615698	1.23842	0.119773	-0.220275	-0.244989
Cluster3	CD34	Primary progenitor	Hematopoietic progenitor cell	Round, non-adherent	Bone marrow; Hematopoietic stem cells	Normal	Normal	LJP008_CD34_24H:J01	0.516189	-3.12061	-4.92541	-1.04439	-1.80645	-1.35417	0.492979	-0.0854709	-0.588152	0.520517	0.22915	0.685467	-0.888498	1.01588	-0.171502	-1.20424	-0.265631	0.775397	0.796179	-0.589522	0.0741186	-0.10828	-0.39922	0.796076	0.938911	0.453654	0.385265	-0.45101	-0.00625019	-0.073876	-0.13719	0.771102	0.231862	0.151715	-0.0789593	3.08634	-0.324559	0	0.496624	0	2.21611
Cluster3	JURKAT	T lymphoblast	T lymphocyte	Lymphoblast	Peripheral blood	Acute T cell leukemia	Cancer	LJP008_JURKAT_24H:J01	0.8288	0.5146	-0.6196	-0.54265	0.01115	-0.20335	0.81495	-0.22145	0.22165	0.94265	0.4779	-0.0663	1.4509	0.21285	0.793	1.10375	0.6053	-0.3568	0.09675	0.25405	0.27525	-2.7141	-0.7286	0.51975	2.41355	0.53435	-0.35665	-0.38415	0.4338	-0.4403	-0.02855	1.3999	0.1265	0.52085	-0.1009	0	1.24335	0.5124	0.4337	0.0297	4.313
Cluster3	VCAP	Metastasis	Epithelial	Adherent	Prostate	Prostate Adenocarcinoma	Cancer	CPC011_VCAP_24H:BRD-K55591206-001-10-8:10	-0.37894	0.334367	0.755674	0.820184	0.449556	-0.222999	0.0156786	-0.170202	-0.184703	0.0327808	0.397935	0.385937	0.124497	-0.226135	0.0422904	-0.62398	0.481324	0.179231	0.220126	0.16843	-0.530067	-0.236915	0.569929	-0.326202	1.69306	-0.297937	-0.192399	-0.0720281	-0.244788	-1.00541	0.637362	-0.239173	-1.17349	-0.603842	-0.877658	-0.242941	0.804486	0	0.130705	-0.251926	0.022712
Cluster3	PC3	Metastasis	Epithelial	Adherent	Prostate	Prostate Adenocarcinoma	Cancer	CPC012_PC3_24H:BRD-K55591206-001-07-4:10	-0.478333	-0.932118	-0.340698	0.0365318	-0.280216	-0.140198	0.012992	-0.282731	1.91221	0.893748	0.599834	-0.076649	-0.626552	-0.140748	0.0745845	-1.19317	-0.212233	0.470269	0.421929	0.466318	0.433048	-0.368324	0.136401	-0.753092	0.837044	0.821579	-0.909508	-0.876301	-1.23613	-0.585607	0.365883	-0.495579	-0.600799	-0.0886679	0.528724	-0.724974	0.107837	0.139444	0.238449	0.212046	-0.615724
Cluster3	ASC	Primary	Adherent	Stem cell-like; fibroblast-like	Adipose tissue; Stem cells; Adipocyte precursor cells	Normal	Normal	CPC012_ASC_24H:BRD-K55591206-001-07-4:10	0.0842078	0.0133578	0.713228	-0.170206	0.257014	0.397975	0.818899	0.120708	-0.0785066	0.469297	-0.299538	0.139527	-0.927286	-0.194598	0.432467	0.870797	0.184896	0.922834	1.08878	-0.433059	-0.917493	-1.87057	0.518806	0.577481	0.522556	0.0898035	-0.177374	-0.729481	-1.85094	-0.338073	1.79435	-0.716145	0.482361	0.712069	-0.330573	0.473053	0.386297	0.141471	-0.0860776	0	-0.275315
Cluster3	PC3	Metastasis	Epithelial	Adherent	Prostate	Prostate Adenocarcinoma	Cancer	CPC011_PC3_24H:BRD-K55591206-001-10-8:10	-0.944792	0.251055	0.00219847	1.07451	0.916105	1.30779	0.112799	-0.352197	-0.588575	-0.466864	0.0138057	-0.133419	1.01996	-0.404852	-0.0967375	0.773759	-0.785448	-0.538519	0.599716	-0.576695	0.462086	0.377204	0.49426	-0.51961	0.747903	-0.589349	-0.195897	-0.114524	0.605024	-0.212592	-0.379346	1.17095	0.296455	1.38142	0.500147	3.59399	5.30011	4.6809	3.74813	4.37716	1.72553
Cluster3	MCF7	Metastasis	Epithelial	Adherent	Breast	Invasive Breast Carcinoma	Cancer	POL001_MCF7_24H:J07	0.445355	0.254208	-0.363348	0.282697	0.0880939	0.734866	0.146266	0.16551	0.0956053	-0.263235	0.34964	0.0652002	0.263279	-0.0178768	0.360334	-0.177275	-0.433033	0.232326	0.463497	0.163221	0.947466	-1.31476	-0.552989	-0.600176	-0.0184474	-0.672649	1.13786	-0.112641	-0.563347	-0.603667	-4.70446	-0.0488157	0.210792	-0.161788	0.330495	-0.0705289	0.0583593	0.159434	-0.415706	-0.227976	-0.488537
Cluster3	THP1	Monocyte	Monocyte	Monocyte	Peripheral blood	Acute monocytic leukemia	Cancer	LJP008_THP1_24H:J01	0.240782	-0.230108	-0.162562	-0.515131	-0.0521746	-0.254687	0.0476885	0.0424644	-0.658227	-0.139975	-0.590223	0.316523	-0.149319	-0.85321	0.424545	0.827072	-1.21841	0.130306	-0.133312	-0.37632	-0.208754	-0.00106633	-0.664252	0.756764	0.583972	0.580757	-0.567639	-0.935952	0.382422	0.399354	-0.593855	1.22669	0.03569	0.211059	0.559424	0.0262046	0.0867909	-0.00664071	0.61823	0	0.12287
[truncated: 5,000 more columns]
